# Supplementary material for: Unbalanced social–ecological acceleration led to state formation failure in early medieval Poland
Source: Proc Natl Acad Sci U S A. 2025 Apr 21;122(18):e2409056122. doi: 10.1073/pnas.2409056122 (PMC12067273; doi:10.1073/pnas.2409056122)
Supplement: Supplementary file 2 — Dataset S01 (XLSX) [file pnas.2409056122.sd01.xlsx]

## Sheet: Data
							Number of coins/coin fragments
Catalogue no.	Findspot	Decade	Period	Phase	Latitude	Longitude	Roman	Persian	Islamic	Indian	Turkmen	Byzantine	German	Kreuzpfennige	French	Italian	Bohemian	Moravian	Polish	Hungarian	Russian	English	Irish	Norwegian	Danish	Swedish	Scandinavian	Imitation	Unknown	Total
FMP I 1	Baranowo	1030	990-1039	D	52.61579	18.30723							1	2			2		2			2								12
FMP I 2	Białe Piątkowo	n/a	n/a		52.1897205512493	17.453719113578124																							1	1
FMP I 3	Biechowo	n/a	n/a		52.25014153846119	17.541203736154724													1											1
FMP I 4	Bilczew	n/a	n/a		52.284064774853455	18.424350029547732							1																	1
FMP I 5	Biskupin	n/a	n/a		52.787015	17.730875			1																					1
FMP I 6	Bnin I	1070	1040-1109	E	52.22702	17.08986							9	28			1			4				1			1		1	46
FMP I 7	Bnin II	n/a	n/a		52.22660864604439	17.101822884937587								3																3
FMP I 8	Borkowo	n/a	n/a		52.84038043875007	18.20609354073969																							1	1
FMP I 9	Borzątew	n/a	n/a		52.65624390676043	17.474619919987745																							1	1
FMP I 10	Borzejewo	970	930-989	C	52.319109	17.337084			1				5	1			2								1					12
FMP I 11	Borzęcice	1060	1040-1109	E	51.87751	17.5007							129	2			4		1	4		6							383	531
FMP I 12	Brodnica I	n/a	n/a		52.14277237681817	16.894545344267247								1000																1000
FMP I 13	Brodnica II	980	930-989	C	52.14106	16.89211																			15					15
FMP I 14	Brodowo	n/a	n/a		52.190178648341	17.31874496734184																1							1	2
FMP I 15	Brończyn-Romanów	1020	990-1039	D	51.63678	18.39128							541	175		1	6					7						12		758
FMP I 16	Bydgoszcz I	n/a	n/a		53.11062627535681	18.10090860412971																								1
FMP I 17	Bydgoszcz II - Umgebung	1000	990-1039	D	53.13608797388865	17.990442870087804			1				1															1	872	877
FMP I 18	Bydgoszcz III	1010	990-1039	D	53.12329	18.011398			2			2	172	7			2					17						2	6	210
FMP I 19	Bydgoszcz IV	n/a	n/a		53.128972631334484	18.017718535627672							1																	1
FMP I 20	Bydgoszcz V	n/a	n/a		53.14099212353638	18.154401640431225							1	1																2
FMP I 21	Bydgoszcz VI	n/a	n/a		53.1183342940806	18.005587862992076							1																	1
FMP I 22	Bytyń - Umgebung	n/a	n/a		52.488316460940744	16.502962685228482																							1	1
FMP I 23	Chełm Drezdenecki	1050	1040-1109	E	52.83187	15.84898							1																303	315
FMP I 24	Chełmce	n/a	n/a		52.613981806905166	18.381735033502366																							12	13
FMP I 25	Chojno	950	930-989	C	52.699966	16.215634			1																				3	4
FMP I 26	Cieszyków	n/a	n/a		51.714141763913595	18.358994114437948								1														2		3
FMP I 27	Daniszew	n/a	n/a		52.14183009631633	18.594649631569265								1					1											2
FMP I 28	Dąbie	1010	990-1039	D	52.08722	18.82243							3																	4
FMP I 29	Dąbrowka Barcińska	n/a	n/a		52.878824182861806	18.00091287714495																							1	1
FMP I 30	Dębicz	930	930-989	C	52.270048	17.349815			182																					245
FMP I 31	Długa Goślina	990	990-1039	D	52.634574	17.034216						1	57	5		1	6					1						5		76
FMP I 32	Dobrzyca	n/a	n/a		51.86356101539316	17.60035772921219	3																						1	4
FMP I 33	Dziekanowice I	n/a	n/a		52.528945	17.383626	7		7				23	43			6		13			3			1		1	2	39	153
FMP I 34	Dziekanowice II	n/a	n/a		52.51940538333024	17.38324166326436								1																1
FMP I 35	Dzierżnica I	1040	1040-1109	E	52.33083	17.39407			2				42	30			1					1							124	323
FMP I 36	Dzierżnica II	980	930-989	C	52.335932	17.385936	3		20205			80	46	12	1	1	1					1			5			4	620	22009
FMP I 37	Gąsiorów	1080	1040-1109	E	52.194192	18.535137			1			1	2	1																5
FMP I 38	Gębice	1140	1040-1109	E	51.75528051091133	17.091446074846633													1										1	2
FMP I 39	Giecz I	n/a	n/a		52.31940415271062	17.36930151426751																							1	1
FMP I 40	Giecz II	n/a	n/a		52.31950670227798	17.363677520815724								11					1											13
FMP I 41	Giecz III	n/a	n/a		52.3199657046073	17.3656594446746								1																1
FMP I 42	Giecz IV	n/a	n/a		52.319951	17.362339													1											1
FMP I 43	Giecz V	n/a	n/a		52.317416525965584	17.363506764847337			37				54	224			5		20	1								7	7	355
FMP I 44	Giecz VI	n/a	n/a		52.31539478213165	17.35718038034392											1													1
FMP I 45	Głuchowo	n/a	n/a		52.34943656566796	16.771559760111433								1																1
FMP I 46	Gniezno I - Umgebung	n/a	n/a		52.54787794274965	17.571938255880735			1																					6
FMP I 47	Gniezno II	n/a	n/a		52.53592467271841	17.5950421939124													1											1
FMP I 48a	Gniezno III - Umgebung	990	990-1039	D	52.53701	17.56819			2				80	7			5			1								50	156	351
FMP I 48b	Gniezno III - Umgebung	1010	990-1039	D	52.53701	17.56819			31			1	15							1									21	82
FMP I 49	Gniezno IV	n/a	n/a		52.52682655086835	17.625874370785418								2																2
FMP I 50a	Gniezno V-Osiniec	1000	990-1039	D	52.53492	17.58265			6				44	5			5					8						11	59	150
FMP I 50b	Gniezno V-Osiniec?	n/a	n/a		52.53492	17.58265																							58	71
FMP I 51	Gniezno VI	n/a	n/a		52.534822299568326	17.591411695344494							2															1	1	4
FMP I 52	Gniezno VII	n/a	n/a		52.537529254512656	17.597056381943375							1																2	3
FMP I 53	Gniezno VIII	n/a	n/a		52.536765729842195	17.592625353917736													4											4
FMP I 54	Gniezno IX	n/a	n/a		52.537032405426615	17.59183390884263													1											1
FMP I 55	Gniezno X	n/a	n/a		52.537350915279376	17.59228858809673																							1	1
FMP I 56	Gniezno XI - Umgebung	n/a	n/a		52.52260893899738	17.56718428858016							4															1		5
FMP I 57	Gniezno XII	n/a	n/a		52.53492969568755	17.594938031975236								2																2
FMP I 58	Gniezno XIII	n/a	n/a		52.537791420098316	17.589877628869022								1																1
FMP I 59	Gniezno XIV	1000	990-1039	D	52.53719	17.59584							4				1		1											6
FMP I 60	Gniezno XV	n/a	n/a		52.5344112950332	17.60946345038316			1																					1
FMP I 61	Gniezno-Trzemeszno	1030	990-1039	D	52.55214	17.72841							3	1			5		3										288	300
FMP I 62	Goczałkowo	n/a	n/a		52.47176705507255	17.630057172131355			1																					1
FMP I 63	Gopło-See	n/a	n/a		52.57151516549332	18.35506091559215								1																1
FMP I 64	Goraj	n/a	n/a		52.867919459327034	16.49767349227741																							128	128
FMP I 65	Gorzuchowo	n/a	n/a		52.611359644012	17.40669943845935																								4
FMP I 66	Gorzyce	1020	990-1039	D	51.9498	17.74932							22	186														10	4	222
FMP I 67	Gosławice/Konin	1060	1040-1109	E	52.28663	18.26554							2	30				1		2									3	40
FMP I 68	Gościejewice	940	930-989	C	51.73429	16.798067			10																					26
FMP I 69	Górzno	1030	990-1039	D	51.88821	16.79364							21	41					1	4		3							29	124
FMP I 70	Górzyca I	1060	1040-1109	E	52.49439	14.65505			2				47	1121			3					1			1				35	1212
FMP I 71	Górzyca II	n/a	n/a		52.48660973567631	14.650885534656215																							1	1
FMP I 72	Grodzisk Wielkopolski - Umgebung	n/a	n/a		52.23836788566885	16.373568385244095							1														1	1		3
FMP I 73	Grębanin	n/a	n/a		51.245410734388955	17.96971252992099																							1	1
FMP I 74	Grójec-Konin	1070	1040-1109	E	52.22999	18.30999							19	521			5			4		3			1			11	6	594
FMP I 75	Grójec Wielki	n/a	n/a		51.44579505142884	18.557937431563587													1											1
FMP I 76	Grzybowo-Rabieżyce I	950	930-989	C	52.36204	17.64901			695				1																	838
FMP I 77	Grzybowo-Rabieżyce II	n/a	n/a		52.36360072598158	17.64707271841145			1					2														1		4
FMP I 78	Gwiazdowo-Latalice	940	930-989	C	52.53053	17.32635			6				1																	37
FMP I 79	Imielków	n/a	n/a		52.033303882314556	18.394164003568882																			1					1
FMP I 80	Inowrocław I	1030	990-1039	D	52.79933	18.2562			1			1	40	6		1	7					38								96
FMP I 81	Inowrocław II	1050	1040-1109	E	52.79317	18.26302								1			1												183	185
FMP I 82	Inowrocław III - Umgebung	980	930-989	C	52.78491	18.27217			1				1																1	3
FMP I 83	Janków Drugi I	1010	990-1039	D	51.91199	17.97078							1																1	46
FMP I 84	Janków Drugi II	n/a	n/a		51.915347047451874	17.961139013123837			2																					2
FMP I 85	Jarocin	1000	990-1039	D	51.97198	17.502937			11			2	536	71		5	108		1			4			3			1	39	884
FMP I 86	Jastrzębniki	1080	1040-1109	E	51.84746	18.03567							33	683			3	2		6					1					890
FMP I 87	Jordanowo	1090	1040-1109	E	52.33226	15.54514							2	99								2						1		104
FMP I 88	Kalisz I - Majków	1010	990-1039	D	51.77865182565165	18.069947811578725			1				4	1			2		1	1		2								58
FMP I 89	Kalisz II	n/a	n/a		51.76157691108285	18.087866945979705													1											1
FMP I 90	Kalisz III	n/a	n/a		51.765114137470846	18.08400137925709																							1	1
FMP I 91	Kalisz IV - Umgebung	n/a	n/a		51.77463606561944	18.132185151470058								2					1										1	4
FMP I 92	Kalisz V-Szałe (Piwonice)	930	930-989	C	51.72091	18.09952			15																					16
FMP I 93	Kalisz VI - Umgebung	n/a	n/a		51.74036853480436	18.11494766158299								1																1
FMP I 94	Kalisz VII-Wydarte	n/a	n/a		51.771780680474876	18.050010147189628													4											4
FMP I 95	Kalisz VIII-Zawodzie	n/a	n/a		51.746729366450616	18.102563459760145								5				1	1											7
FMP I 96	Kalisz IX	n/a	n/a		51.747933	18.109746								3																3
FMP I 97a	Kalisz X-Rajsków	990	990-1039	D	51.75426	18.11353			149				62	43			41		1						28			2	98	427
FMP I 97b	Kalisz X-Rajsków	990	990-1039	D	51.75426	18.11353							32	13																45
FMP I 97c	Kalisz X-Rajsków	990	990-1039	D	51.75426	18.11353		5	2667			2	371	220	3	5	209					3			219		1	9	182	3909
FMP I 97d	Kalisz X-Rajsków	990	990-1039	D	51.75426	18.11353							7	3			19			2										32
FMP I 98	Kalisz XI - Umgebung	1050	1040-1109	E	51.76332	18.03913							57		1							1			2	1	2	5		69
FMP I 99	Kalisz XII	n/a	n/a		51.75116994490339	18.10179529433341													1											1
FMP I 100a	Kalisz XIII - Stare Miasto	n/a	n/a		51.752018611353826	18.102962904421652													1											1
FMP I 100b	Kalisz XIII - Stare Miasto	n/a	n/a		51.74899604652857	18.100117724900795							2	6					1											9
FMP I 100c	Kalisz XIII - Stare Miasto	n/a	n/a		51.748713381960656	18.100630296969864			2					11			2													16
FMP I 100d	Kalisz XIII - Stare Miasto	n/a	n/a		51.74879308929739	18.100673216091167			3				3	3			1		4										1	15
FMP I 100e	Kalisz XIII - Stare Miasto	n/a	n/a		51.75177305497123	18.101827914121174							1	2					1											4
FMP I 100f	Kalisz XIII - Stare Miasto	n/a	n/a		51.75036299180378	18.10085141100893			1					1					1											3
FMP I 100g	Kalisz XIII - Stare Miasto	n/a	n/a		51.751460118727955	18.0987204209886								2																2
FMP I 101	Kalisz/Olkusz	1030	990-1039	D	unknown	unknown							5				2											2		9
FMP I 102	Karna	1060	1040-1109	E	52.16892	15.98709							12	51			2			4										70
FMP I 103	Kąpiel	980	930-989	C	52.439301	17.510462			1547	1		6	268	116		7	53					5			123			6	396	2819
FMP I 104	Kąty I	990	990-1039	D	52.62412	17.00569	1		27			3	45	13		1	14					3			33			1		166
FMP I 105	Kąty II	n/a	n/a		52.62378736481612	17.005956711359143						1																		1
FMP I 106	Kinno-Skubarczewo	1020	990-1039	D	52.49158	17.91007						2	560	172		1	6		9			30						32		930
FMP I 107	Kleszczewo	990	990-1039	D	52.33346	17.17239	1		131				184	70		1	38								2			11		439
FMP I 108	Kłecko I	1060	1040-1109	E	52.63164	17.43064							53				2			8		3								67
FMP I 109	Kłecko II	n/a	n/a		52.631844	17.429781		1																						4
FMP I 110a	Konin - Umgebung	1020	990-1039	D	52.23602	18.22941			10				137	60		1	16	1	5	1		29			4	2		17	5	294
FMP I 110b	Konin - Umgebung	1030	990-1039	D	52.23602	18.22941							3	5			8	1	1									1	1	20
FMP I 111	Kościan	n/a	n/a		52.0837206576593	16.64834541114303																								6
FMP I 112	Kownaty	n/a	n/a		52.503984010017476	18.172716866921537								300																300
FMP I 113	Koziegłowy	1030	990-1039	D	52.44501	16.99184							4															1		7
FMP I 114	"Kórnik"	970	930-989	C	52.243805	17.090993							231	3			21											1		256
FMP I 115	Królikowo	n/a	n/a		52.959847079133716	17.622874965693416			1																					1
FMP I 116	Krusza Zamkowa	n/a	n/a		52.740182376517886	18.257804099826043													1											1
FMP I 117	Kruszwica I	960	930-989	C	52.67429	18.33158																			29					29
FMP I 118	Kruszwica II	n/a	n/a		52.67718331571227	18.322954067928215								21																21
FMP I 119	Kruszwica III	n/a	n/a		52.67514066157745	18.33009829311531								1																1
FMP I 120	Kruszwica IV	n/a	n/a		52.6711603891647	18.328029255196224								2																2
FMP I 121	Kruszwica V	n/a	n/a		52.67078144900819	18.324277819604713							1	1																2
FMP I 122	Krzemieniewo	1040	1040-1109	E	51.858471	16.834145						1		1						2										6
FMP I 123	Ląd I	1020	990-1039	D	52.20741	17.89332			10				11	16				1		1		2						7	4	57
FMP I 124	Ląd II	n/a	n/a		52.18933069249928	17.90307904760016							1	2					1									2		6
FMP I 125	Ląd III	n/a	n/a		52.19408165675665	17.903409905949797													1											1
FMP I 126	Ląd IV	n/a	n/a		52.19291948648643	17.89855120659742											2	1											1	4
FMP I 127	Ląd V	n/a	n/a		52.19440942085356	17.898944182041692													1											1
FMP I 128	Lądek I	950	930-989	C	52.20946	17.92989			163																					169
FMP I 129	Lądek II	1020	990-1039	D	52.19421	17.92277			2				36	22								7			1			3	20	131
FMP I 130	Lednogóra	1010	990-1039	D	52.50777	17.36597							39	16			1		1						1				14	72
FMP I 131	Leszno I	n/a	n/a		51.84160439833066	16.575595736234295								1														1		2
FMP I 132	Leszno II	1040	1040-1109	E	51.84198	16.59375							2						1											4
FMP I 133	Leszno - Umgebung	1020	990-1039	D	51.83829	16.5804			18				42	8			22					2			1			1	23	136
FMP I 134	Lisówek	1010	990-1039	D	52.411634	14.662542	5		79	1		4	3979	526		5	63		12			22			2	3	1	95	200	5262
FMP I 135	Lubniewice	n/a	n/a		52.51479954122787	15.247389898957566																							1	1
FMP I 136	Lubowo	950	930-989	C	52.710747	16.257505			32																					34
FMP I 137	Łabiszyn	1030	990-1039	D	52.95211	17.91972							26	2			2					1			1			1		33
FMP I 138	Łekno	n/a	n/a		52.84874189203864	17.29788074430232							1																	1
FMP I 139	Łęg	1030	990-1039	D	52.71266	18.41514							1	1			1		2			2								10
FMP I 140	Łęki Wielkie	1050	1040-1109	E	52.12776	16.50559							17	13			1					1						1	13	57
FMP I 141	Macew	n/a	n/a		51.83047835857635	17.976696725386162			1																					1
FMP I 142	Magnuszewice	980	930-989	C	51.92225	17.608166			11			2	1	1			100								3				682	801
FMP I 143	Malewo	n/a	n/a		51.919724220517644	16.9980367840762																							1	1
FMP I 144	Markowo	1050	1040-1109	E	51.92723	16.96039							160	300			15			47		6								559
FMP I 145	Masanów	980	930-989	C	51.615384	18.089819			83				149	28			90								1			1		358
FMP I 146	Maszenice	1020	990-1039	D	51.92225	17.608166			49			1	367	224		5	35		7	1		97			6	2	1	58	15	1903
FMP I 147	Mądre	n/a	n/a		52.16213895154097	17.26135096117564																							2	2
FMP I 148	Miastko	n/a	n/a		51.930074935258126	16.256502089531292			1				1															3		5
FMP I 149	Mielnica Duża	n/a	n/a		52.48523824757895	18.381233314764085								30																30
FMP I 150	Międzyrzecz	n/a	n/a		52.44495565363002	15.572311739212028							1																	1
FMP I 151	Mniszew-Łęg	1000	990-1039	D	52.04435	17.68549							1																1	3
FMP I 152	Młodzikowo	n/a	n/a		52.11538458622348	17.251799082722748							1						2										1	4
FMP I 153	Modlica	1010	990-1039	D	52.13383	17.66788							13	1				2	1			1								33
FMP I 154	Mogilno I	1020	990-1039	D	52.65776	17.95569							2	1																3
FMP I 155	Mogilno II	n/a	n/a		52.659945902858134	17.94816956009372							2																	2
FMP I 156	Mogilno III - Umgebung	n/a	n/a		52.65609348118928	17.97059107571951																						1		1
FMP I 157	Murczyn	990	990-1039	D	52.86861	17.79565	1		7				11	1			2					1			1			1	175	319
FMP I 158	Mycielin	n/a	n/a		51.95193307346144	18.239688368665735							1				1		1	1									25	40
FMP I 159	Niewolno	n/a	n/a		52.575326586883875	17.81632566617609							2				1		1	1										19
FMP I 160	Nojewo	n/a	n/a		52.603944	16.317043			3																					12
FMP I 161	Nowy Dębiec	n/a	n/a		51.99071822788425	16.711569093725643								2																2
FMP I 162	Oborniki I - Umgebung	1090	1040-1109	E	52.65144	16.8271								31																31
FMP I 163	Oborniki II	n/a	n/a		52.648204489049405	16.80563886925678							1																	1
FMP I 164	Obra I	940	930-989	C	52.07423	16.0447			617																					664
FMP I 165	Obra II	980	930-989	C	52.08158	16.05458			1952			6	99	15	1		4		1						1			2	44	3095
FMP I 166	Obrzycko	970	930-989	C	52.705115	16.528058	2	7	146	1	1	8	208	147	1	8	1					1			1				1	837
FMP I 167	Ochle	930	930-989	C	52.213618	18.522077			101																					109
FMP I 168	Ogorzelczyn	1090	1040-1109	E	52.08558	18.33532							12	148								1							339	501
FMP I 169	Ołobok	980	930-989	C	51.633292	18.071845							18	4			6												6	34
FMP I 170	Osiek	n/a	n/a		52.01103625896218	16.744163085026006								1																1
FMP I 171	Osiniec	n/a	n/a		52.52437715392995	17.661890412778945							1																	1
FMP I 172	Ostrowo	1050	1040-1109	E	52.86605	18.38432							146	27			4		2	2		15						6	2	244
FMP I 173	Owińska	1000	990-1039	D	52.51158	16.97607							6									1								7
FMP I 174	Paproć	n/a	n/a		52.29936012890394	16.158429009605527																							2	2
FMP I 175	Paradyż	1050	1040-1109	E	52.34178833434699	15.546636596843694							2	42			2	1		7									11	65
FMP I 176	Parlin	1020	990-1039	D	52.73148150264443	17.902616996611155			1				101						4	1		1	1					1		113
FMP I 177	Pobiedziska	n/a	n/a		52.476521238153545	17.28809966838662								1																1
FMP I 178	Pomorsko	1000	990-1039	D	52.053546	15.474243			239			1	330	136		3	49					17			49			4	3	847
FMP I 179	Popowo	n/a	n/a		52.57701309973877	18.37612063072742							1																1	2
FMP I 180	Powidz	990	990-1039	D	52.41279	17.91868							5																	5
FMP I 181	Poznań I	960	930-989	C	52.36423	17.00992			14				2																	56
FMP I 182	Poznań II	1060	1040-1109	E	52.36	16.90751							4	3					1											13
FMP I 183	Poznań III	n/a	n/a		52.359766923265866	16.905577090165902																1							1	3
FMP I 184	Poznań IV	1010	990-1039	D	52.42885	16.95045							11	7			2											5		115
FMP I 185	Poznań V	1010	990-1039	D	52.397373	16.924088			1					1					1											8
FMP I 186	Poznań VI	n/a	n/a		52.053546	15.474243						2																		3
FMP I 187	Poznań VII	1010	990-1039	D	52.40686	16.92206			4				620	106	1		13		6			7			2			7		782
FMP I 188	Poznań VIII	1050	1040-1109	E	52.394781	16.922886													2											2
FMP I 189	Poznań IX	n/a	n/a		52.39698301940034	16.9243424560939																							3	3
FMP I 190	Poznań X	1020	990-1039	D	52.39923	16.98786								5																5
FMP I 191	Poznań XI	n/a	n/a		52.41137390515089	16.947801850746412																							6	6
FMP I 192	Poznań XII	n/a	n/a		52.403816023017264	16.937959277361724																							1	1
FMP I 193	Poznań XIII	n/a	n/a		52.411745966146086	16.947266201774042								1																1
FMP I 194	Poznań XIV	n/a	n/a		52.41162483843199	16.948865321394074												1												1
FMP I 195	Poznań XV	n/a	n/a		52.411724162933034	16.94879504779295								3																3
FMP I 196	Poznań XVI	n/a	n/a		52.41131186856935	16.948011837492587							1																	1
FMP I 197	Poznań XVII	n/a	n/a		52.41091919814888	16.94698723526448								1			1		1	1								1		5
FMP I 198	Poznań XVIII	n/a	n/a		52.41090179366241	16.953685504774413								4															1	5
FMP I 199	Poznań XIX	n/a	n/a		52.41115664236587	16.946445304880495							1	5					2									1	1	10
FMP I 200	Poznań XX - Umgebung	1030	990-1039	D	52.39757	16.85448							27				4					9			1			1		42
FMP I 201	Poznań XXI - Umgebung	1010	990-1039	D	52.46623	16.91079							12	1			4		7	1		3					1		1	32
FMP I 202	Prusinów	n/a	n/a		52.03914575296808	17.70656370990818							1																	1
FMP I 203	Przemęt	1060	1040-1109	E	52.00789	16.30058			23				124	61		1	3			2		2			1					219
FMP I 204	Przyborów	1010	990-1039	D	52.576715	14.792233	1		1			2	447	38		4	14		2			14			9			3		542
FMP I 205	Przykona	1060	1040-1109	E	51.9774	18.61322								3																3
FMP I 206	Psary	n/a	n/a		51.652782	18.009481			1																					43
FMP I 207	Racice I	n/a	n/a		52.62324150368968	18.316073793652397																							1	1
FMP I 208	Racice II	n/a	n/a		52.621664	18.318272			3																					3
FMP I 209	Radlin	n/a	n/a		52.032933862304255	17.49858819377429								1																1
FMP I 210	Rakoniewice	1010	990-1039	D	52.13883	16.27335			5				25	13								2			1				49	108
FMP I 211	Raszewy	1060	1040-1109	E	52.08142	17.60222			2				18	7			5			13									99	173
FMP I 212	Rawicz	1030	990-1039	D	51.609063	16.857491	1		3			1	125	144		3	18		1		1	13						2	1	313
FMP I 213	Rogoźno-Cieśle	940	930-989		52.766545	17.014531			107																					126
FMP I 214	Rokosowo	1100	1040-1109	E	51.78518	16.89755							2	159						1								3		167
FMP I 215	Rybitwy-Ostrów Lednicki I	n/a	n/a		52.52837286546475	17.376745606229584							1															1		2
FMP I 216	Rybitwy-Ostrów Lednicki II	n/a	n/a		52.5257311955329	17.377813175389715													1											1
FMP I 217	Rybitwy-Ostrów Lednicki III	1060	1040-1109	E	52.52694	17.37777							1	14			1			2										18
FMP I 218	Rybitwy-Ostrów Lednicki IV	980	930-989	C	52.52898	17.37709			30				2	2			4								2				11	55
FMP I 219	Rybitwy-Ostrów Lednicki V	n/a	n/a		52.52739842709961	17.379058973105714																						2	4	7
FMP I 220	Rybitwy-Ostrów Lednicki VI	1080	1040-1109	E	52.52524	17.37743								10																10
FMP I 221	Rybitwy-Ostrów Lednicki VII	n/a	n/a		52.52758253374538	17.376905729949456								4																4
FMP I 222	Rybitwy-Ostrów Lednicki VIII	n/a	n/a		52.529000789010304	17.377297314662517						1	5	18					2										4	30
FMP I 223	Rzgów	1000	990-1039	D	52.153439895152914	18.050065198241903							2				1											1		4
FMP I 224	Santok I	n/a	n/a		52.73405114032458	15.403195685538234								3																3
FMP I 225	Santok II	n/a	n/a		52.733284496399165	15.39961938737059																						1		1
FMP I 226	Sędzinko	1090	1040-1109	E	52.399696	16.461296			11			1	53	238			3		1	2		1						1	86	493
FMP I 227	Sieraków	n/a	n/a		52.65000145814681	16.077917273569085																								2
FMP I 228	Sieroszewice	970	930-989	C	51.633	17.972889			148				26	1			1											15		191
FMP I 229	Skrzetuszewo I	940	930-989	C	52.54694	17.3534			3																				1	4
FMP I 230	Skrzetuszewo II	n/a	n/a		52.556801046135966	17.349730137131353							1																	1
FMP I 231	Skrzyżewo	n/a	n/a		51.83019634114543	16.534276529501213							1																	1
FMP I 232	Słaboszewo	n/a	n/a		52.79074712843454	17.968349058503588													1											1
FMP I 233	Słomczyce	n/a	n/a		52.31413536098831	17.87375047708069																							1	1
FMP I 234	Słupowa	n/a	n/a		53.006148231649135	17.36773414033432								1																1
FMP I 235	Słuszkow	1100	1040-1109	E	51.93282	18.23676			2				44	7901			3	1	4980	16		3			1		1	69		13061
FMP I 236	Sowinki	n/a	n/a		52.212267	16.892653			1				1	1														1	1	5
FMP I 237a	Starczanowo I	1000	990-1039	D	52.36542	17.38379							3	2			2		1			1			1					13
FMP I 237b	Starczanowo I (Stroszki)	1010	990-1039	D	52.35547	17.3874			1				20	1			1			1		3								28
FMP I 238	Starczanowo-Radzim	n/a	n/a		52.60439268317658	16.933642191403727								2					1									1		4
FMP I 239	Stary Dworek	1010	990-1039	D	52.556838	15.432358			21			4	440	3		3	22		17			75	1		1			7	2406	3002
FMP I 240	Starygród	n/a	n/a		51.74187437035721	17.35119430091166								1																1
FMP I 241	Stępocin	1000	990-1039	D	52.3322	17.42248							5	1			1		1			1						1	1	16
FMP I 242	Strzelce	n/a	n/a		52.67549647034831	18.10206878618667													1											1
FMP I 243	Strydzew	n/a	n/a		51.96363858593454	17.71292118172944							1																	1
FMP I 244	Studzienki	n/a	n/a		53.06679598746622	17.556651070125625								1																1
FMP I 245	Szamotuły	n/a	n/a		52.62292906489805	16.59212105191534																								16
FMP I 246	Szczytniki Duchowne	990	990-1039	D	52.51751	17.67679							2																1	3
FMP I 247	Środa Wielkopolska I	n/a	n/a		52.229342153806925	17.284580267563403														1										1
FMP I 248	Środa Wielkopolska II	n/a	n/a		52.24383989555737	17.30949601432953																							1	1
FMP I 249	Środa Wielkopolska III	1100	1040-1109	E	52.22908	17.27607			1				2	1182			1											1		1200
FMP I 250	Świątniki	n/a	n/a		52.22770902315015	16.95336736853994								1																1
FMP I 251	Targowa Górka	1040	1040-1109	E	52.30339	17.44502							3	2			2					1								8
FMP I 252	Tarnowo Pałuckie	1000	990-1039	D	52.83171	17.27688			390			1	130	19			24		1						1			2	250	895
FMP I 253	Trzebaw	980	930-989	C	52.272286	16.771631			46			1	26	7			5								2			4		104
FMP I 254	Trzebiny	n/a	n/a		51.84316570530564	16.44249680930982																							1	1
FMP I 255	Trzek I	n/a	n/a		52.356993565479264	17.172573859798423																								1
FMP I 256	Trzek II	n/a	n/a		52.37057537737763	17.188214517657414								2																2
FMP I 257	Turew	960	930-989	C	52.058961	16.827421			80			3	68		2	1														155
FMP I 258	Tursko	n/a	n/a		51.878433143925335	17.936790392307493								11																11
FMP I 259	Twardöw	1010	990-1039	D	51.94739	17.62178							5	1								17								23
FMP I 260	Ulejno	1000	990-1039	D	52.25917	17.36501			72				330	71			19		4			23						22	81	674
FMP I 261	Węgierskie	1000	990-1039	D	52.328342	17.258806			90				1						3									8		124
FMP I 262	Wielonek	960	930-989	C	52.62325	16.421635			16																					60
FMP I 263	Wielowieś	1020	990-1039	D	51.76582	17.35799			2				334	91	1	2	7		1	2		4	1						1	448
FMP I 264	Wiktorowo	1010	990-1039	D	52.81102	17.8598			1				11	4					2										47	142
FMP I 265	Wilkowice	1030	990-1039	D	51.88507	16.53432			1				145	81		2	1		3	1		3			1			1	2	245
FMP I 266	Władzimirów	1030	990-1039	D	52.27986	18.21493							2	1			1												6	10
FMP I 267	Wolsko	n/a	n/a		53.09310381778013	17.06243864639371							1																	1
FMP I 268	Wolsztyn - Umgebung	n/a	n/a		52.12267116858715	16.080208467043715																						1		1
FMP I 269	Zaborowo-Przemęt	1050	1040-1109	E	52.00698	16.28429							5	96			1			1		1			1			1	596	702
FMP I 270	Zagorzyn	n/a	n/a		51.81451866438055	18.03592203509978							1																	1
FMP I 271	Zalesie	970	930-989	C	52.148896	17.928314			1196			21	226	52			15								41			53	31	1812
FMP I 272	Zalesie	n/a	n/a		52.148896	17.928314								7																8
FMP I 273	Zaniemyśl	1040	1040-1109	E	52.15672	17.16028							1	2						1										4
FMP I 274	Zbiersk	1060	1040-1109	E	51.95386	18.1333			2				20	82			13	1		12		4			3		1	4	4	190
FMP I 275	Żegocin	n/a	n/a		51.82625978012577	18.055910761192294								1																1
FMP I 276	Żerków	n/a	n/a		52.06950173925473	17.56245574832685							1	106															1	108
FMP I 277	Żnin	n/a	n/a		52.85421604775734	17.72249979443034											1													1
FMP I 278	Żółków	n/a	n/a		52.06285639152994	17.588197833216075								5																5
FMP I 279	Wielkopolska I	1020	990-1039	D	unknown	unknown							10									1						4		15
FMP I 280	Wielkopolska II	1010	990-1039	D	unknown	unknown			1				28	4			1		41			5	1					3		86
FMP I 281	Wielkopolska III	1100	1040-1109	E	unknown	unknown								1200																1200
FMP I 282	Wielkopolska IV	n/a	n/a		unknown	unknown							1	1																32
FMP I 283	Wielkopolska V (Warthegau)	1010	990-1039	D	unknown	unknown							73	18	1													7		99
FMP I 284	Wielkopolska VI	n/a	n/a		unknown	unknown							3	1														2		7
FMP I 285	Wielkopolska VII	n/a	n/a		unknown	unknown								6																6
FMP I 286	Wielkopolska VIII	n/a	n/a		unknown	unknown																							3	4
FMP I 287	Wielkopolska IX	1040	1040-1109	E	unknown	unknown							56	16						1		2							3	78
FMP Vb I.251	Deszczno	n/a	n/a		52.67209417767458	15.309573182153112			3																					3
FMP Vb I.252	Giecz IV.B	n/a	n/a		52.31848374685719	17.35848974553277			16				23	90			1		1						1			8	1	141
FMP Vb I.253	Jastrzębniki II	n/a	n/a		51.85229500122802	18.033856341833037								1																1
FMP Vb I.254	Kalisz XII.B	n/a	n/a		51.750637050719895	18.101106909962617								18					3									1	1	23
FMP Vb I.255	Kalisz Zawodzie	n/a	n/a		51.74652242483169	18.104277565125965			1																					1
FMP Vb I.256	Kalisz-Dobrzec	1090	1040-1109	E	51.747475771956914	18.0230595353684							1	1																584
FMP Vb I.257	Kamień	n/a	n/a		51.81886716959641	18.24650783631561								1																1
FMP Vb I.258	Kruszwica VII - Umgebung	1050	1040-1109	E	52.687800510719505	18.347466327190375							50	40			1		2	2		6			1			10	4	119
FMP Vb I.259	Kurza	n/a	n/a		51.852034735750905	18.00119637915779																						1		1
FMP Vb I.260	Myślibórz	n/a	n/a		52.22737763953602	18.061545753568694							1																	1
FMP Vb I.261	Stęszew	n/a	n/a		52.28519671951825	16.706068384321874								1																1
FMP Vb I.262	Żerniki	n/a	n/a		51.86862699763689	17.98655474832496							1																	1
