# Supplementary material for: Unbalanced social–ecological acceleration led to state formation failure in early medieval Poland
Source: Proc Natl Acad Sci U S A. 2025 Apr 21;122(18):e2409056122. doi: 10.1073/pnas.2409056122 (PMC12067273; doi:10.1073/pnas.2409056122)
Supplement: Supplementary file 3 — Dataset S02 (XLSX) [file pnas.2409056122.sd02.xlsx]

## Sheet: Baza
Site	Region	County	Latitude	Longitude	General chronology	B	C	D	E	Main references
Zielona Chojna	Woj. Wielkopolskie	Międzychód	52.6078	15.9395	BC	x	x			Kurnatowska, Łosińska 1990, 125
Kolno	Woj. Wielkopolskie	Międzychód	52.5966	15.956	C		x			Kurnatowska, Łosińska 1990, 125
Karna	Woj. Wielkopolskie	Wolsztyn	52.1682	15.9873	BCD	x	x	x		Kurnatowska, Łosińska 1990, 152
Linie	Woj. Wielkopolskie	Nowy Tomyśl	52.4878	16.1283	B	x				Kurnatowska, Łosińska 1990, 142
Grońsko	Woj. Wielkopolskie	Nowy Tomyśl	52.4258	16.1428	BC	x	x			Kurnatowska, Łosińska 1990, 142; Kirschke, Prinke 1995, 12-13
Mochy	Woj. Wielkopolskie	Wolsztyn	52.004	16.1722	BC	x	x			Kurnatowska, Łosińska 1990, 136
Ryżyn	Woj. Wielkopolskie	Międzychód	52.6394	16.1738	BC	x	x			Kurnatowska, Łosińska 1990, 142; Kirschke, Prinke 1995, 14-15
Wieleń-Wieleń Północny	Woj. Wielkopolskie	Czarnków-Trzcianka	52.902	16.1768	E				x	Kurnatowska, Łosińska 1990, 139
Przemęt	Woj. Wielkopolskie	Wolsztyn	52.0121	16.2922	E				x	Kurnatowska, Łosińska 1990, 136
Prochy	Woj. Wielkopolskie	Grodzisk Wielkopolski	52.1062	16.3076	BC	x	x			Kurnatowska, Łosińska 1990, 142; Kirschke, Prinke 1995, 14-15
Wróblewo	Woj. Wielkopolskie	Szamotuły	52.6657	16.3086	C		x			Kurnatowska, Łosińska 1990, 139
Nojewo	Woj. Wielkopolskie	Szamotuły	52.6037	16.3086	B	x				Kirschke, Prinke 1995, 14-15
Pierwoszewo	Woj. Wielkopolskie	Szamotuły	52.7076	16.3208	C		x			Kurnatowska, Łosińska 1990, 139
Prochy	Woj. Wielkopolskie	Grodzisk Wielkopolski	52.0872	16.324	BC	x	x			Kurnatowska, Łosińska 1990, 142; Kirschke, Prinke 1995, 14-15
Siekówko	Woj. Wielkopolskie	Wolsztyn	52.0334	16.3241	BC	x	x			Kurnatowska, Łosińska 1990, 136
Bródki	Woj. Wielkopolskie	Nowy Tomyśl?	52.4353	16.3412	BC	x	x			Kirschke, Prinke 1995, 12-13
Bródki	Woj. Wielkopolskie	Nowy Tomyśl	52.4367	16.3415	BC	x	x			Kurnatowska, Łosińska 1990, 142
Niewierz	Woj. Wielkopolskie	Szamotuły	52.4538	16.3488	BC	x	x			Kirschke, Prinke 1995, 14-15
Trzcinica	Woj. Wielkopolskie	Grodzisk Wielkopolski	52.1333	16.4005	BC	x	x			Kurnatowska, Łosińska 1990, 142; Kirschke, Prinke 1995, 16-17
Reńsko	Woj. Wielkopolskie	Grodzisk Wielkopolski	52.098	16.4168	BC	x	x			Kurnatowska, Łosińska 1990, 142; Kirschke, Prinke 1995, 14-15
Popowo Stare	Woj. Wielkopolskie	Wolsztyn	52.0165	16.4206	BC	x	x			Kurnatowska, Łosińska 1990, 136
Młynkowo	Woj. Wielkopolskie	Szamotuły	52.4776	16.4444	BC	x	x			Kurnatowska, Łosińska 1990, 143; Kirschke, Prinke 1995, 14-15
Ostroróg	Woj. Wielkopolskie	Szamotuły	52.6243	16.4509	C		x			Kurnatowska, Łosińska 1990, 143; Kirschke, Prinke 1995, 14-15
Sędzinko	Woj. Wielkopolskie	Szamotuły	52.382	16.4579	B	x				Kurnatowska, Łosińska 1990, 143; Kirschke, Prinke 1995, 14-15
Kamieniec	Woj. Wielkopolskie	Grodzisk Wielkopolski	52.1679	16.4635	BC	x	x			Kurnatowska, Łosińska 1990, 142; Kirschke, Prinke 1995, 12-13
Rudki	Woj. Wielkopolskie	Szamotuły	52.6046	16.4839	CD		x	x		Kirschke, Prinke 1995, 14-15
Dakowy Mokre	Woj. Wielkopolskie	Nowy Tomyśl	52.2695	16.4845	BC	x	x			Kurnatowska, Łosińska 1990, 142; Kirschke, Prinke 1995, 12-13
Łęki Wielkie	Woj. Wielkopolskie	Grodzisk Wielkopolski	52.1277	16.5068	BC	x	x			Kirschke, Prinke 1995, 14-15
Jastrowo-Ostrolesie	Woj. Wielkopolskie	Szamotuły	52.5884	16.5118	C		x			Kirschke, Prinke 1995, 12-13
Stary Białcz	Woj. Wielkopolskie	Kościan	52.0735	16.5403	BC	x	x			Kara, Krąpiec 2005, s. 219
Radolin	Woj. Wielkopolskie	Czarnków-Trzcianka	53.0092	16.544	C		x			Kurnatowska, Łosińska 1990, 140
Brzoza	Woj. Wielkopolskie	Szamotuły	52.4043	16.5509	B	x				Kurnatowska, Łosińska 1990, 143; Kirschke, Prinke 1995, 12-13
Bruszczewo	Woj. Wielkopolskie	Kościan	52.0241	16.5912	C		x			Kurnatowska, Łosińska 1990, 136; Krąpiec 1998a, s. 80, tab. 6; 1998b, s. 262, fig. 6; Kara-Krąpiec 2000, s. 317-18; Brzostowicz 2002, s. 94-96
Kąsinowo	Woj. Wielkopolskie	Szamotuły	52.5817	16.6198	B	x				Kurnatowska, Łosińska 1990, 143; Kirschke, Prinke 1995, 12-13
Bonikowo	Woj. Wielkopolskie	Kościan	52.1303	16.6261	B	x				Kurnatowska, Łosińska 1990, 135
Bonikowo	Woj. Wielkopolskie	Kościan	52.1303	16.6261	C		x			Kurnatowska, Łosińska 1990, 135; Kara-Krąpiec 2000, s. 320; Kara 2009, ryc.11, 60
Góra	Woj. Wielkopolskie	Poznań	52.4791	16.6345	BC	x	x			Kurnatowska, Łosińska 1990, 142; Kirschke, Prinke 1995, 12-13
Kurza Góra	Woj. Wielkopolskie	Kościan	52.072	16.6633	C		x			Kurnatowska, Łosińska 1990, 136
Krąplewo	Woj. Wielkopolskie	Poznań	52.2925	16.6656	BC	x	x			Kurnatowska, Łosińska 1990, 143; Kirschke, Prinke 1995, 14-15
Rydzyna	Woj. Wielkopolskie	Leszno	51.7938	16.6847	D			x		Kurnatowska, Łosińska 1990, 136; Kara-Krąpiec 2000, s. 314; Kara 2009, ryc. 93; por. też Iwanicka-Pinkosz, Wyrwińska 2000, s. 73-75, ryc. 3 (lokalizacja zachowanych dranic)
Łoniewo	Woj. Wielkopolskie	Leszno	51.899	16.6971	D			x		Kurnatowska, Łosińska 1990, 136; Kara 2009, ryc. 73
Ujście	Woj. Wielkopolskie	Piła	53.0547	16.7323	DE			x	x	Kurnatowska, Łosińska 1990, 139
Ujście	Woj. Wielkopolskie	Piła	53.0543	16.7332	DE			x	x	Kara 2009, ryc. 88
Bieczyny	Woj. Wielkopolskie	Kościan	52.1851	16.7338	BC	x	x			Kirschke, Prinke 1995, 12-13
Dąbrówka	Woj. Wielkopolskie	Poznań	52.3846	16.7442	E				x	Kurnatowska, Łosińska 1990, 142; Kirschke, Prinke 1995, 12-13
Objezierze	Woj. Wielkopolskie	Oborniki Wielkopolskie	52.6041	16.7626	CD		x	x		Kurnatowska, Łosińska 1990, 142
Czerwona Wieś	Woj. Wielkopolskie	Kościan	51.9584	16.7846	DE			x	x	Kurnatowska 1998, s. 35; Kara-Krąpiec 2000, s. 310, 314, 320; Kurnatowska 2003, s. 48; Kara 2009, ryc. 93
Pawłowice	Woj. Wielkopolskie	Poznań	52.4951	16.7974	BC	x	x			Kurnatowska, Łosińska 1990, 142; Kirschke, Prinke 1995, 14-15
Poniec	Woj. Wielkopolskie	Gostyń	51.768	16.8107	BCD	x	x	x		Kurnatowska, Łosińska 1990, 135
Turew	Woj. Wielkopolskie	Kościan	52.0455	16.8265	BC	x	x			Kurnatowska, Łosińska 1990, 136
Ninino	Woj. Wielkopolskie	Oborniki Wielkopolskie	52.7948	16.8705	BC	x	x			Kurnatowska, Łosińska 1990, 139
Siemowo	Woj. Wielkopolskie	Gostyń	51.9059	16.8857	BC	x	x			Kurnatowska, Łosińska 1990, 135
Karzec	Woj. Wielkopolskie	Gostyń	51.7651	16.8986	E				x	Kurnatowska, Łosińska 1990, 135
Pudliszki	Woj. Wielkopolskie	Gostyń	51.7669	16.9173	BC	x	x			Kurnatowska, Łosińska 1990, 135
Biedrusko	Woj. Wielkopolskie	Poznań	52.5399	16.9382	BC	x	x			Kirschke, Prinke 1995, 12-13
Poznań-Ostrów Tumski	Woj. Wielkopolskie	Poznań	52.4114	16.947	C		x			Kóčka-Krenz 2004; Kóčka-Krenz, Kara, Makowiecki 2004, s. 141, fig. 7.
Poznań-Ostrów Tumski	Woj. Wielkopolskie	Poznań	52.4107	16.9484	D			x		Kóčka-Krenz, Kara, Makowiecki 2004, s. 145-148, fig. 18
Poznań-Ostrów Tumski	Woj. Wielkopolskie	Poznań	52.4107	16.9484	D			x		Kóčka-Krenz, Kara, Makowiecki 2004, s. 148-150, fig. 18
Poznań-Ostrów Tumski	Woj. Wielkopolskie	Poznań	52.4107	16.9484	E				x	Poznań we wś
Poznań-Ostrów Tumski	Woj. Wielkopolskie	Poznań	52.4115	16.9485	D			x		Kóčka-Krenz, Kara, Makowiecki 2004, s. 132-142, fig. 7
Poznań-Ostrów Tumski	Woj. Wielkopolskie	Poznań	52.4094	16.9486	D			x		Kóčka-Krenz, Kara, Makowiecki 2004, s. 142, fig. 7
Poznań-Ostrów Tumski	Woj. Wielkopolskie	Poznań	52.4107	16.9502	D			x		Pawlak 2008, s. 42, Krąpiec 1988a
Daleszyn	Woj. Wielkopolskie	Gostyń	51.9104	16.967	BC	x	x			Kurnatowska, Łosińska 1990, 135
Daleszyn	Woj. Wielkopolskie	Gostyń	51.9104	16.967	C		x			Kurnatowska, Łosińska 1990, 135; Krąpiec 1998a, s. 80-81; Kara-Krąpiec 2000, s. 317, ryc. 7.a-c; Kara 2003, s. 62-65, ryc. 6
Niepart	Woj. Wielkopolskie	Gostyń	51.7056	16.9952	D			x		Kurnatowska, Łosińska 1990, 135; Kara-Krąpiec 2005, s. 218.
Dusina	Woj. Wielkopolskie	Gostyń	51.9108	16.9963	D			x		Kurnatowska, Łosińska 1990, 135
Rogoźno	Woj. Wielkopolskie	Oborniki Wielkopolskie	52.7485	17.0031	C		x			Kurnatowska, Łosińska 1990, 139
Koninko	Woj. Wielkopolskie	Poznań	52.3111	17.0192	DE			x	x	Kirschke, Prinke 1995, 14-15
Golejewko	Woj. Wielkopolskie	Rawicz	51.6166	17.0216	E				x	Kurnatowska, Łosińska 1990, 136
Śrem	Woj. Wielkopolskie	Śrem	52.0906	17.0279	DE			x	x	Kurnatowska, Łosińska 1990, 143; Kirschke, Prinke 1995, 16-17; Krąpiec 1998a, s. 74, fig. 55; Kara, Krąpiec 2000, s. 318-319, 320
Kołaczkowice	Woj. Wielkopolskie	Rawicz	51.7141	17.039	E				x	Kurnatowska, Łosińska 1990, 136
Kórnik-Bnin	Woj. Wielkopolskie	Poznań	52.2275	17.1005	D			x		Kurnatowska, Łosińska 1990, 143; Kara, Krąpiec 2005, s. 217-218, ryc. 5; Kara 2009, ryc. 93
Kórnik-Bnin	Woj. Wielkopolskie	Poznań	52.2271	17.1014	D			x		Kurnatowska, Łosińska 1990, 143; Krąpiec 1998a, s. 77, fig. 59; 1998b, s. 362-363, fig. 7; Kara, Przybył 2003
Kórnik-Bnin	Woj. Wielkopolskie	Poznań	52.2271	17.1014	D			x		Kurnatowska, Łosińska 1990, 143; Krąpiec 1998b, s. 263; Kara, Przybył 2003
Godurowo	Woj. Wielkopolskie	Gostyń	51.8932	17.1199	BCD	x	x	x		Kurnatowska, Łosińska 1990, 135
Przysieka	Woj. Wielkopolskie	Wągrowiec	52.7315	17.1434	C		x			Kurnatowska, Łosińska 1990, 140
Trzek	Woj. Wielkopolskie	Środa Wielkopolska	52.3719	17.1878	BC	x	x			Kurnatowska, Łosińska 1990, 144; Kirschke, Prinke 1995, 16-17
Kępa Wielka	Woj. Wielkopolskie	Środa Wielkopolska	52.1139	17.2007	E				x	Kurnatowska, Łosińska 1990, 144; Kirschke, Prinke 1995, 12-13
Zalesie Wielkie	Woj. Wielkopolskie	Krotoszyn	51.7666	17.2066	D			x		Kurnatowska, Łosińska 1990, 136
Laskownica Mała	Woj. Wielkopolskie	Wągrowiec	52.9213	17.2642	C		x			Kurnatowska, Łosińska 1990, 140
Laskownica Mała	Woj. Wielkopolskie	Wągrowiec	52.9213	17.2642	C		x			Kurnatowska, Łosińska 1990, 140
Kociałkowa Górka	Woj. Wielkopolskie	Poznań	52.4395	17.2825	B	x				Kirschke, Prinke 1995, 12-13
Kociałkowa Górka	Woj. Wielkopolskie	Poznań	52.4395	17.2825	E				x	Kirschke, Prinke 1995, 12-13
Tarnowo Pałuckie	Woj. Wielkopolskie	Wągrowiec	52.8399	17.2908	DE			x	x	Kurnatowska, Łosińska 1990, 140
Tarnowo Pałuckie	Woj. Wielkopolskie	Wągrowiec	52.8399	17.2908	BC	x	x			Kurnatowska, Łosińska 1990, 140; Kara 2009, ryc. 60, przyp. 1276, ryc. 73
Rąbczyn	Woj. Wielkopolskie	Wągrowiec	52.7873	17.3152	DE			x	x	Kurnatowska, Łosińska 1990, 140
Baszków-Piaski	Woj. Wielkopolskie	Krotoszyn	51.6594	17.3234	D			x		Kurnatowska, Łosińska 1990, 128; Krąpiec 1998a, s. 76-77, fig. 57; Kara-Krąpiec 2000, s. 314
Moraczewo	Woj. Wielkopolskie	Gniezno	52.5078	17.3424	BC	x	x			Kurnatowska, Łosińska 1990, 141; Kirschke, Prinke 1995, 14-15
Mokronos	Woj. Wielkopolskie	Krotoszyn	51.8047	17.3438	D			x		Kurnatowska, Łosińska 1990, 128
Murzynowo Leśne	Woj. Wielkopolskie	Środa Wielkopolska	52.1552	17.3502	E				x	Kurnatowska, Łosińska 1990, 144; Kirschke, Prinke 1995, 14-15
Starygród	Woj. Wielkopolskie	Krotoszyn	51.7457	17.3522	E				x	Kurnatowska, Łosińska 1990, 136
Giecz-Grodziszczko	Woj. Wielkopolskie	Środa Wielkopolska	52.3196	17.3637	C		x			Kurnatowska, Łosińska 1990, 144; Krąpiec, Krysztofiak 2003, s. 40, ryc. 3; Kurnatowska 2004c, s. 209; Krysztofiak 2007, 21-23
Giecz-Grodziszczko	Woj. Wielkopolskie	Środa Wielkopolska	52.3189	17.3639	E				x	Kurnatowska, Łosińska 1990, 144
Giecz-Grodziszczko	Woj. Wielkopolskie	Środa Wielkopolska	52.3189	17.3639	D			x		Kurnatowska, Łosińska 1990, 144; Krąpiec 1998a, s. 72-73, fig. 53A; Krąpiec, Krysztofiak 2003, s. 36; Kurnatowska 2003, s. 44-46, ryc. 2; 2004c, s. 213-214, fig. 4; Krysztofiak 2007, 24-26
Giecz-Grodziszczko	Woj. Wielkopolskie	Środa Wielkopolska	52.3189	17.3639	D			x		Kurnatowska, Łosińska 1990, 144; Krąpiec 1998a, s. 72-73, fig. 53B; Krąpiec, Krysztofiak 2003, s. 36; Kurnatowska 2003, s. 46; 2004c, s. 213-214, fig. 4; Krysztofiak 2007, 26-29, passim
Giecz	Woj. Wielkopolskie	Środa Wielkopolska	52.3201	17.3657	D			x		Krąpiec 1998a, s. 72-74; Kara-Krąpiec 2000, s. 320; Krysztofiak 2007, 29-30
Ostrów Lednicki - most poznański	Woj. Wielkopolskie	Gniezno	52.5266	17.3734	D			x		Krąpiec 1998a, s. 74, fig. 54
Ostrów Lednicki	Woj. Wielkopolskie	Gniezno	52.5256	17.3778	D			x		Kurnatowska, Łosińska 1990, 141; Kara, Krąpiec 2000, s. 318, fig. 8; Kurnatowska 2004a, s. 173
Ostrów Lednicki	Woj. Wielkopolskie	Gniezno	52.5256	17.3778	C		x			Kurnatowska, Łosińska 1990, 141; Kurnatowska 2004a, s. 169-170
Ostrów Lednicki	Woj. Wielkopolskie	Gniezno	52.5256	17.3778	D			x		Kurnatowska, Łosińska 1990, 141; Kurnatowska 2004a, s. 169-170
Ostrów Lednicki - most gnieźnieński	Woj. Wielkopolskie	Gniezno	52.5275	17.3804	D			x		Krąpiec 2000 (BiblStLedn V)
Ostrów Lednicki - most gnieźnieński	Woj. Wielkopolskie	Gniezno	52.5275	17.3804	D			x		Krąpiec 2000 (BiblStLedn V)
Skałów	Woj. Wielkopolskie	Krotoszyn	51.8045	17.3837	E				x	Kurnatowska, Łosińska 1990, 128
Potarzyca	Woj. Wielkopolskie	Gostyń	51.9098	17.4219	CD		x	x		Kurnatowska, Łosińska 1990, 135; Kara, Krąpiec 2000, s. 320; Kolenda 2011, s. 45; Kara 2009, ryc. 73
Kłecko	Woj. Wielkopolskie	Gniezno	52.6375	17.4286	DE			x	x	Kurnatowska, Łosińska 1990, 141; Kirschke, Prinke 1995, 12-13
Smuszewo	Woj. Wielkopolskie	Wągrowiec	52.9004	17.4291	CD		x	x		Kurnatowska, Łosińska 1990, 140
Czarny Sad	Woj. Wielkopolskie	Krotoszyn	51.799	17.4505	D			x		Kurnatowska, Łosińska 1990, 128
Chachalnia	Woj. Wielkopolskie	Krotoszyn	51.6333	17.4665	D			x		Kurnatowska, Łosińska 1990, 128
Golina	Woj. Wielkopolskie	Jarocin	51.9144	17.4823	D			x		Kurnatowska, Łosińska 1990, 127; Kara-Krąpiec 2005, s. 217, ryc. 2
Biechowo	Woj. Wielkopolskie	Września	52.2503	17.5373	DE			x	x	Kirschke, Prinke 1995, 12-13
Kołdrąb	Woj. Kujawsko-Pomorskie	Żnin	52.7362	17.5696	BCD	x	x	x		Kurnatowska, Łosińska 1990, 118
Nakło n. Notecią	Woj. Kujawsko-Pomorskie	Nakło	53.136	17.5887	DE			x	x	Kurnatowska, Łosińska 1990, 118
Gniezno	Woj. Wielkopolskie	Gniezno	52.5374	17.5928	D			x		Sawicki 2001, 102, 113-118 (por. do dendro Krąpiec 1998b, s. 258-259, fig. 3, oraz stan. 13b)
Gniezno	Woj. Wielkopolskie	Gniezno	52.5374	17.5928	D			x		Sawicki 2001, 102, 113-118; Kurnatowska 2004b, s. 187 (por. do dendro Kara 2009, ryc. 93)
Gniezno	Woj. Wielkopolskie	Gniezno	52.5374	17.5928	D			x		Sawicki 2001, 102, 113-118; Kurnatowska 2004b, s. 187-188 (por. do dendro też Kara 2009)
Gniezno	Woj. Wielkopolskie	Gniezno	52.5374	17.5928	E				x	Sawicki 2001, 118-122
Gniezno	Woj. Wielkopolskie	Gniezno	52.5374	17.5928	C		x			Sawicki 2001, 92-99, 101, 103-113
Gniezno	Woj. Wielkopolskie	Gniezno	52.5374	17.5928	D			x		Sawicki 2001, 92-99, 101, 103-113 (por. do dendro Krąpiec 1998a, s. 64; Kara-Krąpiec 2000, s. 315; Krąpiec 2008, s. 75-76, ryc. 2)
Raszewy	Woj. Wielkopolskie	Jarocin	52.0831	17.5996	B	x				Kurnatowska, Łosińska 1990, 127
Gniezno	Woj. Wielkopolskie	Gniezno	52.5351	17.6103	E				x	Kurnatowska, Łosińska 1990, 141; Kirschke, Prinke 1995, 12-13
Izdebno	Woj. Kujawsko-Pomorskie	Żnin	52.7506	17.6316	DE			x	x	Kurnatowska, Łosińska 1990, 118
Spławie	Woj. Wielkopolskie	Września	52.1459	17.6353	C		x			Kurnatowska, Łosińska 1990, 144; Kirschke, Prinke 1995, 16-17; Krąpiec 1998a, s. 80-81, fig. 60; Kara, Krąpiec 2000, s. 317, 320
Nabyszyce	Woj. Wielkopolskie	Ostrów Wielkopolski	51.6266	17.6408	D			x		Kurnatowska, Łosińska 1990, 128; Krąpiec 1998a, s. 76-77, fig. 57; Kara-Krąpiec 2000, s. 314; Kara 2009, s. 241, przyp. 1314, ryc. 60; Kolenda 2011, s. 45, 47
Grzybowo-Rabieżyce	Woj. Wielkopolskie	Września	52.3619	17.649	CD		x	x		Kurnatowska, Łosińska 1990, 144; Krąpiec 1998a, 77-78, fig. 58; 1998b, s. 258-262, fig. 5; Brzeski, Kurnatowska, Tuszyński 2000, s. 61-63; Petri 2007; Petri 2009
Łąkociny	Woj. Wielkopolskie	Ostrów Wielkopolski	51.6582	17.6807	D			x		Kurnatowska, Łosińska 1990, 128
Żnin	Woj. Kujawsko-Pomorskie	Żnin	52.8462	17.7233	DE			x	x	Kurnatowska, Łosińska 1990, 118
Biskupin	Woj. Kujawsko-Pomorskie	Żnin	52.7884	17.7442	BC	x	x			Kurnatowska, Łosińska 1990, 118
Biskupin	Woj. Kujawsko-Pomorskie	Żnin	52.7884	17.7442	D			x		Kurnatowska, Łosińska 1990, 118
Topola Wielka	Woj. Wielkopolskie	Ostrów Wielkopolski	51.597	17.7561	D			x		Kurnatowska, Łosińska 1990, 128; Kurnatowska 2003, s. 48; Kara 2009, s. 241, przyp. 1314, ryc. 60; Kolenda 2011, s. 45
Taczanów Drugi	Woj. Wielkopolskie	Pleszew	51.8419	17.7573	D			x		Kurnatowska, Łosińska 1990, 129
Samarzewo	Woj. Wielkopolskie	Słupca	52.2131	17.7593	C		x			Kurnatowska, Łosińska 1990, 132; Kara-Krąpiec 2005, s. 219; Kara-Krąpiec-Teske 2006, s. 128-129, tab. 5
Chłądowo	Woj. Wielkopolskie	Gniezno	52.4577	17.804	BC	x	x			Kurnatowska, Łosińska 1990, 132
Ostrowite Trzemeszeńskie	Woj. Wielkopolskie	Gniezno	52.5265	17.8614	DE			x	x	Kurnatowska, Łosińska 1990, 118
Lubiń	Woj. Wielkopolskie	Gniezno	52.5815	17.8758	CD		x	x		Kurnatowska, Łosińska 1990, 118
Ląd	Woj. Wielkopolskie	Słupca	52.1895	17.9037	C		x			Kurnatowska, Łosińska 1990, 132
Ląd	Woj. Wielkopolskie	Słupca	52.1895	17.9037	DE			x	x	Kurnatowska, Łosińska 1990, 132; Krąpiec 1998a, s. 72; 1998b, s. 263; Kara, Krąpiec 2000, s. 315.
Ociąż	Woj. Wielkopolskie	Ostrów Wielkopolski	51.7059	17.9275	BCD	x	x	x		Kurnatowska, Łosińska 1990, 128
Mogilno	Woj. Kujawsko-Pomorskie	Mogilno	52.6481	17.9544	DE			x	x	Kurnatowska, Łosińska 1990, 118
Ostrówek	Woj. Wielkopolskie	Słupca	52.5474	17.9726	E				x	Kurnatowska, Łosińska 1990, 132
Jarantów	Woj. Wielkopolskie	Kalisz	51.9442	18.0665	D			x		Kurnatowska, Łosińska 1990, 127
Kalisz-Ogrody	Woj. Wielkopolskie	Kalisz	51.7622	18.0668	C		x			Kara 2009, ryc. 60, s. 241, przyp. 1312
Jankowo	Woj. Kujawsko-Pomorskie	Inowrocław	52.7819	18.0781	D			x		Kurnatowska, Łosińska 1990, 117
Kalisz-Zawodzie	Woj. Wielkopolskie	Kalisz	51.7462	18.1023	C		x			Kurnatowska, Łosińska 1990, 127; Baranowski, Krąpiec 1998; Baranowski 2000
Kalisz-Zawodzie	Woj. Wielkopolskie	Kalisz	51.7462	18.1023	DE			x	x	Kurnatowska, Łosińska 1990, 127; Kara, Krąpiec 2005, s. 217
Józefów	Woj. Wielkopolskie	Kalisz	51.6715	18.1267	D			x		Kurnatowska, Łosińska 1990, 127; Kara 2009 [uzup.]; Kolenda 2011, s. 45
Kościelec	Woj. Kujawsko-Pomorskie	Inowrocław	52.7912	18.16	BC	x	x			Kurnatowska, Łosińska 1990, 117
Kołuda Wielka	Woj. Kujawsko-Pomorskie	Inowrocław	52.7372	18.1603	CD		x	x		Kurnatowska, Łosińska 1990, 117
Konin-Kaszuba	Woj. Wielkopolskie	Konin	52.2296	18.2119	DE			x	x	Kurnatowska, Łosińska 1990, 132
Kamień	Woj. Wielkopolskie	Kalisz	51.8228	18.226	D			x		Kurnatowska, Łosińska 1990, 128
Borkowo	Woj. Kujawsko-Pomorskie	Inowrocław	52.8446	18.2301	BCD	x	x	x		Kurnatowska, Łosińska 1990, 117
Ceków	Woj. Wielkopolskie	Kalisz	51.893	18.2988	D			x		Kurnatowska, Łosińska 1990, 127; Kara 2009, ryc. 73
Kruszwica	Woj. Kujawsko-Pomorskie	Inowrocław	52.6722	18.3276	DE			x	x	Kurnatowska, Łosińska 1990, 117
Ostrowo	Woj. Kujawsko-Pomorskie	Inowrocław	52.5894	18.3646	C		x			Kurnatowska, Łosińska 1990, 117
Rzęczkowo	Woj. Kujawsko-Pomorskie	Toruń	53.1211	18.3729	D			x		Chudziak 1987, 95; Chudziakowa et al. 1994, 155-159
Unisław	Woj. Kujawsko-Pomorskie	Chełmno	53.2135	18.3766	D			x		Chudziakowa et al. 1994, 175-177
Mietlica	Woj. Kujawsko-Pomorskie	Inowrocław	52.5412	18.3817	CD		x	x		Kurnatowska, Łosińska 1990, 117
Chełmża	Woj. Kujawsko-Pomorskie	Toruń	53.2007	18.6033	D			x		Chudziakowa et al. 1994, 42-45
Toruń	Woj. Kujawsko-Pomorskie	Toruń	53.0093	18.6107	E				x	Chudziak 1987, 95; Chudziakowa et al. 1994, 170-174
